# Supplementary material for: Evaluation of Vaccine Strains Developed for Efficient, Broad-Range Protection against Foot-and-Mouth Disease Type O
Source: Vaccines (Basel). 2023 Jan 27;11(2):271. doi: 10.3390/vaccines11020271 (PMC9963059; doi:10.3390/vaccines11020271)
Supplement: Supplementary file 1 [file vaccines-11-00271-s001.zip]

Archive with 1 entries (1 files):
- vaccines-2160183-supplementary.pdf
